# Supplementary material for: Multimodal cortical and subcortical exercise compared with treadmill training for spinal cord injury
Source: PLoS One. 2018 Aug 9;13(8):e0202130. doi: 10.1371/journal.pone.0202130 (PMC6084979; doi:10.1371/journal.pone.0202130)
Supplement: S4 File — (XLSX) [file pone.0202130.s004.xlsx]

## Sheet: demographics
Table 1
(ID)	MF	Age	Trauma/NT	DOI	Level	AIS	Interventions
4	F	36	NT	18	T2	C	MM
10	M	45	T	5.5	T8	A	TM, MM
11	M	50	NT	1	T9	C	TM, MM
13	M	23	T	4	T10	D	TM, MM
14	M	46	T	23	T4	C	MM, TM
18	M	41	T	1	T8	C	MM
24	M	42	T	4	T1	B	TM, MM
31	F	37	T	11	T11	C	TM
34	M	40	T	4	C6	D	TM
35	M	51	T	16	C8	D	MM, TM
36	M	29	T	2.5	C8	C	MM, TM
42	F	44	T	5	T10	C	MM, TM

## Sheet: INSCSCI
Subject ID	Pre-Interv 1	Post-Interv 1	FU Interv 1	Pre-Interv 2	Post-Interv 2	FU Interv 2	First Intervention
4	8	17					MM											Fixed effects
10	16	16	16	16	16	16	TM		Green indicates Follow-up of first intervention served as Pre-test for second intervention										Estimate	Std. Error	df	t value	Pr(>|t|)
11	4	0	2	4	2	2	TM											(Intercept)	-1.6667	1.8448	15	-0.903	0.381
13	30	28	32	32	28	32	TM											Order	3.4167	2.9168	15	1.171	0.26
14	2	4	0	0	0	3	MM											Intervention	0.1667	2.9168	15	0.057	0.955
18	0						MM											Order:Intervention	-0.5167	4.2067	15	-0.123	0.904
24	0	0	0	0	0	0	TM
31	3	7					TM
34	44	36	40				TM											Analysis of Variance Table of type III with Satterthwaite
35	29	21		25	33	25	MM												Sum Sq	Mean Sq	numDF	DenDF	F.value	Pr(>F)
36	1	1		0	1	1	MM											Order	46.039	46.039	1	15	2.25472	0.154
42	4	8	6	6	4	12	MM											Intervention	0.039	0.039	1	15	0.0019	0.9658
																		Order:Intervention	0.308	0.308	1	15	0.01508	0.9039
Subject ID	Phase	R. Motor	R. Sensory LT	R. Sensory PP	L. Motor	L. Sensory LT	L. Sensory PP	VAC	DAP	UEMS total	LEMS total	LT total	PP total	NLI	Complete / Incomplete	AIS		Carryover: dTM1 - dMM2 = dMM1- dTM2
4	Pre-MM	29	43	38	29	44	39	NT	NT	50	8	87	77	C4	I	D
4	Post-MM	33	31	28	34	35	32	NT	NT	50	17	66	60	C1	C	A		2	0
4	MM FU																	-16	-2
10	Pre-TM	33	38	36	33	38	36	NO	NO	50	16	76	72	T8	C	A		-1	2
10	Post-TM	33	34	33	3	35	33	NO	NO	50	16	69	66	T5	C	A		6	0
10	TM FU	33	39	38	33	39	38	NO	NO	50	16	78	76	T10	C	A		-2.25	0
10	Pre-MM	33	37	35	33	34	32	YES	NO	50	16	71	67	T6	I	C
10	Post-MM	33	39	38	33	39	38	NT	NT	50	16	78	76	T10	C	A		p value	0.660431
10	MM FU	33	36	35	33	36	35	NO	NO	50	16	72	70	t7	C	A
11	Pre-TM	27	37	33	27	37	33	YES	NO	50	4	74	66	T9	I	C
11	Post-TM	25	38	33	25	33	32	NO	NO	50	0	71	65	T9	C	A
11	TM FU	27	41	34	25	32	32	NO	YES	50	2	73	66	T6	I	C
11	Pre-MM	27	40	34	27	35	32	YES	YES	50	4	75	66	T9	I	C
11	Post-MM	26	40	34	26	32	31	YES	YES	50	2	70	65	T8	I	C
11	MM FU	26	39	31	26	33	31	NO	YES	50	2	72	62	T8	I	C
13	PreTM	30	41	54	50	34	42	NT	NT	50	30	75	96	T10	I	D
13	Post-TM	31	45	40	47	56	46	YES	YES	50	28	101	86	T11	I	D
13	TM FU	32	44	42	50	56	52	NT	NT	50	32	100	94	L1	I	D
13	Pre-MM	32	44	42	50	56	52	NT	NT	50	32	100	94	L1	I	D
13	Post-MM	32	44	42	46	53	48	NT	NT	50	28	97	90	T12	I	D
13	MM FU	32	40	42	50	48	48	NT	NT	50	32	88	90	L1	I	D
14	Pre-MM	26	22	22	26	24	24	NO	YES	50	2	46	46	T4	I	C
14	Post-MM	27	24	24	27	23	24	NO	YES	50	4	47	48	T4	I	C
14	MM FU	25	26	22	25	25	24	NT	NT	50	0	51	46	T4
14	Pre-TM	25	26	22	25	25	24	NT	NT	50	0	51	46	T4
14	Post-TM	25	23	26	25	23	22	NO	YES	50	0	46	48	T4	I	B
14	TM FU	27	24	24	26	26	26	NO	YES	50	3	50	50	T5	I	C
18	Pre-MM	25	34	34	25	35	35	YES	NO	50	0	69	69	T8	I	C
18	Post-MM
18	MM FU
24	PreTM	25	25	16	25	26	16	NO	YES	50	0	51	32	T1	I	B
24	Post-TM	25	28	16	25	28	16	NO	YES	50	0	0	32	T1	I	B
24	TM FU	25	26	16	25	26	16	NT	NT	50	0	52	32	T1	I
24	Pre-MM	25	26	16	25	26	16	NT	NT	50	0	52	32	T1	I
24	Post-MM	25	29	16	25	28	14	NT	NT	50	0	57	30	C8	I
24	MM FU	25	24	16	25	27	16	NT	NT	50	0	51	32	T1	I
31	Pre-TM	27	46	36	26	46	36	YES	YES	50	3	92	72	T11	I	C
31	Post-TM	28	35	35	29	35	35	YES	YES	50	7	70	70	T10	I	C
31	TM FU
34	Pre-TM	47	44	43	27	48	48	YES	YES	30	44	88	91	C6	I	D
34	Post-TM	44	54	29	24	50	51	YES	YES	32	36	104	80	C5	I	D
34	TM FU	44	56	36	23	44	55	YES	YES	27	40	100	91	C4	I	D
35	Pre-MM	38	32	32	41	33	30	YES	YES	50	29	65	62	C8	I	D
35	Post-MM	33	35	35	37	33	26	NO	YES	49	21	68	61	T1	I	C
35	MM FU
35	Pre-TM	36	42	35	35	37	29	NT	NT	46	25	79	64	C8	I	D
35	Post-TM	31	33	35	50	30	33	NT	NT	48	33	63	68	C8	I	D
35	TM FU	34	36	33	39	31	31	NT	NT	48	25	67	64	C8	I	D
36	Pre-MM	24	35	18	22	36	36	YES	YES	45	1	71	54	C8	I	C
36	Post-MM	23	33	19	20	34	18	NO	YES	42	1	67	37	C8	I	C
36	MM FU
36	Pre-TM	23	32	21	24	19	31	NO	YES	47	0	63	40	C8	I	B
36	Post-TM	24	38	20	21	38	21	NO	YES	44	1	76	41	C8	I	C
36	TM FU	24	40	23	23	38	27	NT	NT	46	1	78	50	C8	I	C
42	Pre-MM	27	40	34	27	40	34	NT	NT	50	4	80	68	T10	I	C
42	Post-MM	30	39	39	28	39	39	NT	NT	50	8	78	78	T12	I	C
42	MM FU	28	38	38	28	38	38	NT	NT	50	6	76	76	T11	I	C
42	Pre-TM	28	38	38	28	38	38	NT	NT	50	6	76	76	T11	I	C
42	Post-TM	25	38	38	25	38	38	NT	NT	50	4	76	76	T12	I	C
42	TM FU	25	38	37	25	37	38	NT	NT	50	12	75	75	T11	I	C

## Sheet: TMS-H
SHORT (0-20ms)							LONG (60+ ms)
Subject ID	Pre-Interv 1	Post-Interv 1	Pre-Interv 2	Post-Interv 2	First Intervention		Subject ID	Pre-Interv 1	Post-Interv 1	Pre-Interv 2	Post-Interv 2	First Intervention
4	DID NOT TOLERATE TESTING				MM		4	DID NOT TOLERATE TESTING				MM
10	NO SOLEUS H-REFLEX				TM		10	NO SOLEUS H-REFLEX				TM
11	124	121.5	96.8	108.9	TM		11	108	91.7	117.5	110.8	TM
13	122.5	106.6	99.5	94	TM		13	99.4	129	119.3	98.9	TM
14	107.3	119.3	95.2	97.9	MM		14	104.1	105	110.9	97.2	MM
18	NO SOLEUS H-REFLEX				MM		18	NO SOLEUS H-REFLEX				MM
24	111.9	96.4	95	132.2	TM		24	113.9	103.5	88.6	129.8	TM
31	NO SOLEUS H-REFLEX				TM		31	NO SOLEUS H-REFLEX				TM
34	120.5	107.2			TM		34	103	101.1			TM
35	113.9	101.8	120.7	127.4	MM		35	117.1	83.4	87.7	110.7	MM
36	100.7	102.3	92.8	93.9	MM		36	106.1	109.2	97.8	95.2	MM
42	118.2	120.6	108.6	99.3	MM		42	141.6	110.5	99.1	117.5	MM
							SHORT (0-20ms)								Carryover: dTM1 - dMM2 = dMM1- dTM2
Subject	Timepoint	Side	ISI	Facil	20+ 60+		Fixed effects
4	DID NOT TOLERATE TESTING							Estimate	Std. Error	df	t value	Pr(>|t|)			9.3	-14.6
10	NO SOLEUS H-REFLEX						(Intercept)	-11.8	5.82	11	-2.027	0.0676			-18.8	-10.4
18							Order	12.7	8.231	11	1.543	0.1511			0.5	-52.7
31							Intervention	26.4	8.891	11	2.969	0.0128			11.7
							Order:Intervention	-26.325	12.116	11	-2.173	0.0525			0.675	-25.9
11	Pre-TM	LTMSH	0	111.94
11	Pre-TM	LTMSH	5	94.6269											p value	0.114563
11	Pre-TM	LTMSH	10	114.627			Analysis of Variance Table of type III with Satterthwaite
11	Pre-TM	LTMSH	20	110.746	107.985			Sum Sq	Mean Sq	numDF	DenDF	F.value	Pr(>F)
11	Pre-TM	LTMSH	40	97.6119			Order	0.79	0.79	1	11	0.0058	0.94052
11	Pre-TM	LTMSH	60	113.134			Intervention	647.01	647.01	1	11	4.7748	0.0514	.
11	Pre-TM	LTMSH	70	108.012			Order:Intervention	639.7	639.7	1	11	4.7209	0.05252	.
11	Pre-TM	LTMSH	80	111.573
11	Pre-TM	LTMSH	100	124.332	114.263
11	Pre-TM	RTMSH	0	139.295
11	Pre-TM	RTMSH	5	138.035			LONG (60+ ms)
11	Pre-TM	RTMSH	10	153.317			Fixed effects								Carryover: dTM1+dMM2=dMM1+dTM2
11	Pre-TM	RTMSH	20	129.807	140.113			Estimate	Std. Error	df	t value	Pr(>|t|)
11	Pre-TM	RTMSH	40	124.265			(Intercept)	0.25	11.118	11	0.022	0.982			14.6	-9.6
11	Pre-TM	RTMSH	60	146.683			Order	6.025	15.724	11	0.383	0.709			-56.7	50
11	Pre-TM	RTMSH	70	92.169			Intervention	4.45	16.984	11	0.262	0.798			5.7	-51.6
11	Pre-TM	RTMSH	80	81.3549			Order:Intervention	-25.925	23.145	11	-1.12	0.287			-49.5
11	Pre-TM	RTMSH	100	86.9484	101.789										-21.475	-3.73333
11	Pre-MM	LTMSH	0	94.6429
11	Pre-MM	LTMSH	5	104.405			Analysis of Variance Table of type III with Satterthwaite								p value	0.612866
11	Pre-MM	LTMSH	10	95.9524				Sum Sq	Mean Sq	numDF	DenDF	F.value	Pr(>F)
11	Pre-MM	LTMSH	20	112.143	101.786		Order	177.71	177.71	1	11	0.3594	0.561
11	Pre-MM	LTMSH	40	102.5			Intervention	267.55	267.55	1	11	0.5411	0.4774
11	Pre-MM	LTMSH	60	105			Order:Intervention	620.41	620.41	1	11	1.2547	0.2865
11	Pre-MM	LTMSH	80	108.929
11	Pre-MM	LTMSH	100	110
11	Pre-MM	LTMSH	120	99.0476	105.744
11	Pre-MM	RTMSH	0	77.266
11	Pre-MM	RTMSH	5	93.4421
11	Pre-MM	RTMSH	10	95.79
11	Pre-MM	RTMSH	20	100.393	91.7227
11	Pre-MM	RTMSH	40	103.294
11	Pre-MM	RTMSH	80	109.812
11	Pre-MM	RTMSH	100	130.416
11	Pre-MM	RTMSH	120	147.802	129.343
11	Post-TM	LTMSH	0	111.81
11	Post-TM	LTMSH	5	95.04
11	Post-TM	LTMSH	10	114.476
11	Post-TM	LTMSH	20	77.28	99.6514
11	Post-TM	LTMSH	40	108.333
11	Post-TM	LTMSH	60	95.2
11	Post-TM	LTMSH	70	74.56
11	Post-TM	LTMSH	80	116.8
11	Post-TM	LTMSH	100	86.08	93.16
11	Post-TM	RTMSH	0	152.014
11	Post-TM	RTMSH	5	145.359
11	Post-TM	RTMSH	10	153.94
11	Post-TM	RTMSH	20	122.242	143.389
11	Post-TM	RTMSH	40	140.981
11	Post-TM	RTMSH	60	83.4816
11	Post-TM	RTMSH	70	106.734
11	Post-TM	RTMSH	80	87.2935
11	Post-TM	RTMSH	100	83.3545	90.216
11	Post-MM	LTMSH	0	107.763
11	Post-MM	LTMSH	5	97.4886
11	Post-MM	LTMSH	10	103.425
11	Post-MM	LTMSH	20	96.1187	101.199
11	Post-MM	LTMSH	40	98.8584
11	Post-MM	LTMSH	60	93.379
11	Post-MM	LTMSH	80	100.457
11	Post-MM	LTMSH	100	96.1187
11	Post-MM	LTMSH	120	89.4977	94.863
11	Post-MM	RTMSH	0	97.619
11	Post-MM	RTMSH	5	98.8095
11	Post-MM	RTMSH	10	127.381
11	Post-MM	RTMSH	20	142.262	116.518
11	Post-MM	RTMSH	40	142.857
11	Post-MM	RTMSH	60	137.5
11	Post-MM	RTMSH	80	127.652
11	Post-MM	RTMSH	100	133.333
11	Post-MM	RTMSH	120	108.712	126.799
13	Pre-TM	LTMSH	0	107.947
13	Pre-TM	LTMSH	5	147.903
13	Pre-TM	LTMSH	10	143.267
13	Pre-TM	LTMSH	20	129.139	132.064
13	Pre-TM	LTMSH	40	111.185
13	Pre-TM	LTMSH	60	149.007
13	Pre-TM	LTMSH	80	90.7559
13	Pre-TM	LTMSH	100	60.8207
13	Pre-TM	LTMSH	120	74.6868	93.8175
13	Pre-TM	RTMSH	0	119.864
13	Pre-TM	RTMSH	5	100.408
13	Pre-TM	RTMSH	10	113.878
13	Pre-TM	RTMSH	20	117.279	112.857
13	Pre-TM	RTMSH	40	139.184
13	Pre-TM	RTMSH	60	110.261
13	Pre-TM	RTMSH	80	106.435
13	Pre-TM	RTMSH	100	106.696
13	Pre-TM	RTMSH	120	96.6957	105.022
13	Pre-MM	LTMSH	0	126.323
13	Pre-MM	LTMSH	5	83.9771
13	Pre-MM	LTMSH	10	97.4249
13	Pre-MM	LTMSH	20	90.4149	99.5351
13	Pre-MM	LTMSH	40	113.591
13	Pre-MM	LTMSH	60	102.622
13	Pre-MM	LTMSH	80	129.678
13	Pre-MM	LTMSH	100	132.777
13	Pre-MM	LTMSH	120	112.038	119.279
13	Post-TM	LTMSH	0	115.026
13	Post-TM	LTMSH	10	132.642
13	Post-TM	LTMSH	20	102.763	116.811
13	Post-TM	LTMSH	40	113.126
13	Post-TM	LTMSH	60	102.936
13	Post-TM	LTMSH	70	128.615
13	Post-TM	LTMSH	80	145.662
13	Post-TM	LTMSH	100	126.18
13	Post-TM	LTMSH	120	134.247	127.528
13	Post-TM	RTMSH	0	101.488
13	Post-TM	RTMSH	5	99.7024
13	Post-TM	RTMSH	10	100.893
13	Post-TM	RTMSH	20	83.3333	96.3542
13	Post-TM	RTMSH	40	109.226
13	Post-TM	RTMSH	60	104.762
13	Post-TM	RTMSH	70	143.813
13	Post-TM	RTMSH	80	140.803
13	Post-TM	RTMSH	100	141.472
13	Post-TM	RTMSH	120	121.739	130.518
13	Post-MM	LTMSH	0	96.2079
13	Post-MM	LTMSH	5	100.351
13	Post-MM	LTMSH	10	85.9551
13	Post-MM	LTMSH	20	104.424	96.7346
13	Post-MM	LTMSH	40	93.1882
13	Post-MM	LTMSH	60	120.225
13	Post-MM	LTMSH	70	80.9691
13	Post-MM	LTMSH	80	92.7669
13	Post-MM	LTMSH	100	102.107
13	Post-MM	LTMSH	120	65.5899	92.3315
13	Post-MM	RTMSH	0	102.17
13	Post-MM	RTMSH	5	82.0571
13	Post-MM	RTMSH	10	86.2568
13	Post-MM	RTMSH	20	94.8571	91.3353
13	Post-MM	RTMSH	40	104.914
13	Post-MM	RTMSH	60	131.886
13	Post-MM	RTMSH	70	101.993
13	Post-MM	RTMSH	80	100.347
13	Post-MM	RTMSH	100	102.08
13	Post-MM	RTMSH	120	90.8146	105.424
14	Pre-TM	LTMSH	0	90.2985
14	Pre-TM	LTMSH	5	96.5885
14	Pre-TM	LTMSH	10	90.6183
14	Pre-TM	LTMSH	20	103.198	95.1759
14	Pre-TM	LTMSH	40	100
14	Pre-TM	LTMSH	60	96.4819
14	Pre-TM	LTMSH	70	114.072
14	Pre-TM	LTMSH	80	117.058
14	Pre-TM	LTMSH	100	115.885	110.874
14	Pre-MM	LTMSH	0	106.8
14	Pre-MM	LTMSH	5	110.668
14	Pre-MM	LTMSH	10	95.7796
14	Pre-MM	LTMSH	20	115.784	107.258
14	Pre-MM	LTMSH	40	124.385
14	Pre-MM	LTMSH	60	123.329
14	Pre-MM	LTMSH	80	109.492
14	Pre-MM	LTMSH	100	89.404
14	Pre-MM	LTMSH	120	94.1501	104.094
14	Post-TM	LTMSH	0	101.244
14	Post-TM	LTMSH	5	97.6672
14	Post-TM	LTMSH	10	102.644
14	Post-TM	LTMSH	10	99.689
14	Post-TM	LTMSH	20	88.111	97.871
14	Post-TM	LTMSH	40	97.9782
14	Post-TM	LTMSH	60	100.132
14	Post-TM	LTMSH	80	101.189
14	Post-TM	LTMSH	100	95.6407
14	Post-TM	LTMSH	120	91.9419	97.2259
14	Post-MM	LTMSH	0	112.538
14	Post-MM	LTMSH	5	147.242
14	Post-MM	LTMSH	10	102.106
14	Post-MM	LTMSH	20	115.346	119.308
14	Post-MM	LTMSH	40	111.735
14	Post-MM	LTMSH	60	125.978
14	Post-MM	LTMSH	70	81.2437
14	Post-MM	LTMSH	80	111.334
14	Post-MM	LTMSH	100	101.304	104.965
24	Pre-TM	LTMSH	0	94
24	Pre-TM	LTMSH	5	116.3
24	Pre-TM	LTMSH	10	111.3
24	Pre-TM	LTMSH	20	116.6	109.55
24	Pre-TM	LTMSH	40	95.1
24	Pre-TM	LTMSH	60	94.3
24	Pre-TM	LTMSH	80	122
24	Pre-TM	LTMSH	100	139.2
24	Pre-TM	LTMSH	120	119.1	118.65
24	Pre-TM	RTMSH	0	111.47
24	Pre-TM	RTMSH	5	103.584
24	Pre-TM	RTMSH	10	126.523
24	Pre-TM	RTMSH	20	115.412	114.247
24	Pre-TM	RTMSH	40	113.62
24	Pre-TM	RTMSH	60	114.337
24	Pre-TM	RTMSH	80	106.623
24	Pre-TM	RTMSH	100	111.589
24	Pre-TM	RTMSH	120	103.974	109.131
24	Post-TM	LTMSH	0	71.8793
24	Post-TM	LTMSH	5	95.7851
24	Post-TM	LTMSH	10	81.4497
24	Post-TM	LTMSH	20	94.5345	85.9122
24	Post-TM	LTMSH	40	95.5998
24	Post-TM	LTMSH	60	108.291
24	Post-TM	LTMSH	80	115.405
24	Post-TM	LTMSH	100	108.292
24	Post-TM	LTMSH	120	109.906	110.473
24	Post-TM	RTMSH	0	111.483
24	Post-TM	RTMSH	5	101.551
24	Post-TM	RTMSH	10	108.876
24	Post-TM	RTMSH	20	105.303	106.803
24	Post-TM	RTMSH	40	106.236
24	Post-TM	RTMSH	60	99.0787
24	Post-TM	RTMSH	80	102.112
24	Post-TM	RTMSH	100	90.1348
24	Post-TM	RTMSH	120	94.6067	96.4831
24	Pre-MM	LTMSH	0	81.991
24	Pre-MM	LTMSH	5	80.9588
24	Pre-MM	LTMSH	10	96.8036
24	Pre-MM	LTMSH	20	84.0234	85.9442
24	Pre-MM	LTMSH	40	82.821
24	Pre-MM	LTMSH	60	88.6205
24	Pre-MM	LTMSH	80	78.2984
24	Pre-MM	LTMSH	100	79.4051
24	Pre-MM	LTMSH	120	72.882	79.8015
24	Pre-MM	RTMSH	0	104.321
24	Pre-MM	RTMSH	5	102.897
24	Pre-MM	RTMSH	10	105.053
24	Pre-MM	RTMSH	20	104.194	104.116
24	Pre-MM	RTMSH	40	105.619
24	Pre-MM	RTMSH	60	103.023
24	Pre-MM	RTMSH	80	101.092
24	Pre-MM	RTMSH	100	92.2333
24	Pre-MM	RTMSH	120	93.4333	97.4455
24	Post-MM	LTMSH	0	130.612
24	Post-MM	LTMSH	5	101.424
24	Post-MM	LTMSH	10	143.699
24	Post-MM	LTMSH	20	90.3548	116.523
24	Post-MM	LTMSH	40	131.949
24	Post-MM	LTMSH	60	119.668
24	Post-MM	LTMSH	80	97.7121
24	Post-MM	LTMSH	100	89.4414
24	Post-MM	LTMSH	120	93.967	100.197
24	Post-MM	RTMSH	0	135.548
24	Post-MM	RTMSH	5	160.905
24	Post-MM	RTMSH	10	124.174
24	Post-MM	RTMSH	20	171.137	147.941
24	Post-MM	RTMSH	40	148.267
24	Post-MM	RTMSH	60	160.416
24	Post-MM	RTMSH	120	158.459	159.437
34	Pre-TM	LTMSH	0	142.652
34	Pre-TM	LTMSH	5	151
34	Pre-TM	LTMSH	10	135.279
34	Pre-TM	LTMSH	20	138.915	141.961
34	Pre-TM	LTMSH	40	109.135
34	Pre-TM	LTMSH	60	91.82
34	Pre-TM	LTMSH	80	99.6645
34	Pre-TM	LTMSH	100	57.6439
34	Pre-TM	LTMSH	120	36.0404	71.2922
34	Pre-TM	RTMSH	0	94.7317
34	Pre-TM	RTMSH	5	87.4232
34	Pre-TM	RTMSH	10	103.707
34	Pre-TM	RTMSH	20	110.632	99.1234
34	Pre-TM	RTMSH	40	93.9785
34	Pre-TM	RTMSH	60	191.06
34	Pre-TM	RTMSH	80	137.307
34	Pre-TM	RTMSH	100	104.16
34	Pre-TM	RTMSH	120	105.918	134.611
34	Post-TM	LTMSH	0	100.914
34	Post-TM	LTMSH	5	102.919
34	Post-TM	LTMSH	10	101.391
34	Post-TM	LTMSH	20	100.164	101.347
34	Post-TM	LTMSH	40	106.374
34	Post-TM	LTMSH	60	100.158
34	Post-TM	LTMSH	80	106.91
34	Post-TM	LTMSH	100	104.023
34	Post-TM	LTMSH	120	99.6483	102.685
34	Post-TM	RTMSH	0	97.0683
34	Post-TM	RTMSH	5	120.912
34	Post-TM	RTMSH	10	113.262
34	Post-TM	RTMSH	20	121.001	113.061
34	Post-TM	RTMSH	40	128.606
34	Post-TM	RTMSH	60	110.199
34	Post-TM	RTMSH	80	110.802
34	Post-TM	RTMSH	100	83.1597
34	Post-TM	RTMSH	120	94.238	99.5997
35	Pre-TM	LTMSH	0	95.1359
35	Pre-TM	LTMSH	5	120.527
35	Pre-TM	LTMSH	10	142.433
35	Pre-TM	LTMSH	20	124.732	120.707
35	Pre-TM	LTMSH	40	106.536
35	Pre-TM	LTMSH	60	76.6693
35	Pre-TM	LTMSH	80	83.1114
35	Pre-TM	LTMSH	100	94.6413
35	Pre-TM	LTMSH	120	96.2312	87.6633
35	Pre-MM	LTMSH	0	111.265
35	Pre-MM	LTMSH	10	118.097
35	Pre-MM	LTMSH	20	124.507	117.957
35	Pre-MM	LTMSH	40	124.165
35	Pre-MM	LTMSH	60	113.669
35	Pre-MM	LTMSH	80	114.237
35	Pre-MM	LTMSH	100	108.229
35	Pre-MM	LTMSH	120	111.815	111.988
35	Pre-MM	RTMSH	0	96.5546
35	Pre-MM	RTMSH	5	121.49
35	Pre-MM	RTMSH	10	105.638
35	Pre-MM	RTMSH	20	115.892	109.894
35	Pre-MM	RTMSH	40	108.736
35	Pre-MM	RTMSH	60	118.336
35	Pre-MM	RTMSH	80	124.831
35	Pre-MM	RTMSH	100	123.36
35	Pre-MM	RTMSH	120	122.374	122.225
35	Post-TM	LTMSH	0	80.878
35	Post-TM	LTMSH	5	132.167
35	Post-TM	LTMSH	10	183.749
35	Post-TM	LTMSH	20	123.639	130.108
35	Post-TM	LTMSH	40	88.2344
35	Post-TM	LTMSH	60	84.5345
35	Post-TM	LTMSH	80	90.0139
35	Post-TM	LTMSH	100	90.1549
35	Post-TM	LTMSH	120	88.2019	88.2263
35	Post-TM	RTMSH	0	111.725
35	Post-TM	RTMSH	5	140.873
35	Post-TM	RTMSH	10	115.838
35	Post-TM	RTMSH	20	130.183	124.655
35	Post-TM	RTMSH	40	126.956
35	Post-TM	RTMSH	60	144.161
35	Post-TM	RTMSH	80	106.196
35	Post-TM	RTMSH	100	99.633
35	Post-TM	RTMSH	120	182.978	133.242
35	Post-MM	LTMSH	0	113.973
35	Post-MM	LTMSH	5	105.169
35	Post-MM	LTMSH	10	71.096
35	Post-MM	LTMSH	20	117.132	101.843
35	Post-MM	LTMSH	40	150.573
35	Post-MM	LTMSH	60	87.5181
35	Post-MM	LTMSH	80	81.4323
35	Post-MM	LTMSH	100	78.6095
35	Post-MM	LTMSH	120	85.9339	83.3734
36	Pre-TM	LTMSH	0	84.552
36	Pre-TM	LTMSH	5	101.595
36	Pre-TM	LTMSH	10	86.9477
36	Pre-TM	LTMSH	20	93.1146	91.5522
36	Pre-TM	LTMSH	40	91.9828
36	Pre-TM	LTMSH	60	90.9874
36	Pre-TM	LTMSH	80	88.5008
36	Pre-TM	LTMSH	100	106.047
36	Pre-TM	LTMSH	120	105.143	97.6696
36	Pre-TM	RTMSH	0	98.6022
36	Pre-TM	RTMSH	5	93.5763
36	Pre-TM	RTMSH	10	99.5339
36	Pre-TM	RTMSH	20	84.4168	94.0323
36	Pre-TM	RTMSH	40	85.7684
36	Pre-TM	RTMSH	60	104.639
36	Pre-TM	RTMSH	80	90.545
36	Pre-TM	RTMSH	100	101.437
36	Pre-TM	RTMSH	120	94.9279	97.887
36	Pre-MM	LTMSH	0	96.0985
36	Pre-MM	LTMSH	5	101.982
36	Pre-MM	LTMSH	10	99.9469
36	Pre-MM	LTMSH	20	98.2632	99.0727
36	Pre-MM	LTMSH	40	96.7646
36	Pre-MM	LTMSH	60	97.7822
36	Pre-MM	LTMSH	80	101.686
36	Pre-MM	LTMSH	100	104.739
36	Pre-MM	LTMSH	120	104.017	102.056
36	Pre-MM	RTMSH	0	93.5951
36	Pre-MM	RTMSH	5	96.8397
36	Pre-MM	RTMSH	10	113.362
36	Pre-MM	RTMSH	20	105.276	102.268
36	Pre-MM	RTMSH	40	107.223
36	Pre-MM	RTMSH	60	100.084
36	Pre-MM	RTMSH	80	111.915
36	Pre-MM	RTMSH	100	112.863
36	Pre-MM	RTMSH	120	115.958	110.205
36	Post-TM	LTMSH	0	91.1066
36	Post-TM	LTMSH	10	96.2998
36	Post-TM	LTMSH	20	94.1803	93.8622
36	Post-TM	LTMSH	60	95.1698	95.2
36	Post-MM	LTMSH	0	107.585
36	Post-MM	LTMSH	5	111.88
36	Post-MM	LTMSH	10	97.8424
36	Post-MM	LTMSH	20	103.151	105.114
36	Post-MM	LTMSH	40	111.528
36	Post-MM	LTMSH	60	114.684
36	Post-MM	LTMSH	80	107.585
36	Post-MM	LTMSH	100	112.168
36	Post-MM	LTMSH	120	116.913	112.837
36	Post-MM	RTMSH	0	68.1674
36	Post-MM	RTMSH	5	128.054
36	Post-MM	RTMSH	10	105.023
36	Post-MM	RTMSH	20	96.5837	99.457
36	Post-MM	RTMSH	40	113.688
36	Post-MM	RTMSH	60	126.584
36	Post-MM	RTMSH	80	99.8156
36	Post-MM	RTMSH	100	98.6173
36	Post-MM	RTMSH	120	97.4804	105.624
42	Pre-TM	RTMSH	0	94.1995
42	Pre-TM	RTMSH	5	111.833
42	Pre-TM	RTMSH	10	119.704
42	Pre-TM	RTMSH	20	108.674	108.603
42	Pre-TM	RTMSH	40	119.061
42	Pre-TM	RTMSH	60	91.4332
42	Pre-TM	RTMSH	80	114.954
42	Pre-TM	RTMSH	100	99.1356
42	Pre-TM	RTMSH	120	90.859	99.0955
42	Pre-MM	RTMSH	0	110.782
42	Pre-MM	RTMSH	5	121.728
42	Pre-MM	RTMSH	10	128.084
42	Pre-MM	RTMSH	20	112.348	118.235
42	Pre-MM	RTMSH	40	128.56
42	Pre-MM	RTMSH	60	150.125
42	Pre-MM	RTMSH	80	133.12	141.623
42	Post-TM	RTMSH	0	78.4048
42	Post-TM	RTMSH	5	117.163
42	Post-TM	RTMSH	10	94.5557
42	Post-TM	RTMSH	20	107.055	99.2946
42	Post-TM	RTMSH	40	78.0661
42	Post-TM	RTMSH	60	110.495
42	Post-TM	RTMSH	80	131.229
42	Post-TM	RTMSH	100	127.355
42	Post-TM	RTMSH	120	100.853	117.483
42	Post-MM	RTMSH	0	132.893
42	Post-MM	RTMSH	5	110
42	Post-MM	RTMSH	10	116.157
42	Post-MM	RTMSH	20	123.381	120.608
42	Post-MM	RTMSH	40	106.117
42	Post-MM	RTMSH	60	92.0572
42	Post-MM	RTMSH	80	100.71
42	Post-MM	RTMSH	100	114.591
42	Post-MM	RTMSH	120	134.806	110.541

## Sheet: N.Berg
Subject ID	Pre-Interv 1	Post-Interv 1	FU Interv 1	Pre-Interv 2	Post-Interv 2	FU Interv 2	First Intervention
4	4	4					MM
10	4	4	4	4	4	4	TM
11	4	4	4	4	4	4	TM
13	4	4	4	4	4	4	TM		Green indicates Follow-up of first intervention served as Pre-test for second intervention
14	4	4	4	4	4	4	MM
18	4	4					MM		Fixed effects
24		4	3	3	3	4	TM		Analysis of Variance Table of type III with Satterthwaite
31	4	4					TM		**No differences or variance
34	4	4	4				TM
35	4	4		4	4	4	MM
36	4	4		4	4	4	MM
42	4	4	4	4		4	MM
Subject ID	Phase	1	2	3	4	5	6	7	8	9	10	11	12	13	14	TOTAL
4	Pre-MM	0	0	4	0	4	0	0	0	0	0	0	0	0	0	8
4	Post-MM	2	0	4	3	4	2	0	0	0	0	0	0	0	0	15
4	MM FU
10	Pre-TM	0	0	4	0	0	0	0	0	0	0	0	0	0	0	4
10	Post-TM	0	0	4	0	3	0	0	0	0	0	0	0	0	0	7
10	TM FU	0	0	4	0	3	0	0	0	0	0	0	0	0	0	7
10	Pre-MM	0	0	4	0	4	0	0	0	0	0	0	0	0	0	8
10	Post-MM	0	0	4	0	3	0	0	0	0	0	0	0	0	0	7
10	MM FU	0	0	4	0	4	0	0	0	0	0	0	0	0	0	8
11	Pre-TM	0	0	4	0	0	0	0	0	0	0	0	0	0	0	4
11	Post-TM	0	0	4	0		0	0	0	0	0	0	0	0	0	4
11	TM FU	0	0	4	0	1	0	0	0	0	0	0	0	0	0	5
11	Pre-MM	0	0	4	0		0	0	0	0	0	0	0	0	0	4
11	Post-MM	0	0	4	0	4	0	0	0	0	0	0	0	0	0	8
11	MM FU	0	0	4	0	4	0	0	0	0	0	0	0	0	0	8
13	PreTM	0	0	4	1	4	2	0	0	0	0	0	0	0	0	11
13	Post-TM	4	0	4	3	3	0	2	2	0	0	0	0	0	1	19
13	TM FU	3	0	4	3	3	1	0	0	0	2	0	0	0	0	16
13	Pre-MM	3	0	4	3	3	1	0	0	0	2	0	0	0	0	16
13	Post-MM	3	2	4	4	4	2	1	2	0	3	0	0	1	3	29
13	MM FU	3	0	4	3	3	0	1	1	0	2	0	0	1	4	22
14	Pre-MM	0	0	4	0	3	0	0	0	0	0	0	0	0	0	7
14	Post-MM	0	0	4	0	3	0	0	0	0	0	0	0	0	0	7
14	MM FU	0	0	4	0		0	0	0	0	0	0	0	0	0	4
14	Pre-TM	0	0	4	0		0	0	0	0	0	0	0	0	0	4
14	Post-TM	0	0	4	0	4	0	0	0	0	0	0	0	0	0	8
14	TM FU	0	0	4	0	4	0	0	0	0	0	0	0	0	0	8
18	Pre-MM	0	0	4	0	3	0	0	0	0	0	0	0	0	0	7
18	Post-MM	0	0	4	0	3	0	0	0	0	0	0	0	0	0	7
18	MM FU
24	PreTM
24	Post-TM	0	0	4	0	3	0	0	0	0	0	0	0	0	0	7
24	TM FU	0	0	3	0	3	0	0	0	0	0	0	0	0	0	6
24	Pre-MM	0	0	3	0	3	0	0	0	0	0	0	0	0	0	6
24	Post-MM	0	0	3	0	3	0	0	0	0	0	0	0	0	0	6
24	MM FU	0	0	4	0	3	0	0	0	0	0	0	0	0	0	7
31	Pre-TM	0	0	4	0	3	0	0	0	0	0	0	0	0	0	7
31	Post-TM	0	0	4	0	4	0	0	0	0	0	0	0	0	0	8
31	TM FU
34	Pre-TM	4	4	4	4	4	4	4	4	4	4	4	4	4	4	56
34	Post-TM	4	4	4	4	4	4	4	4	4	3	2	3	4	4	52
34	TM FU	4	4	4	4	4	4	4	4	4	4	4	4	1	4	53
35	Pre-MM	0	0	4	3	4	0	0	0	0	0	0	0	0	0	11
35	Post-MM	3	1	4	4	3	2	2	2	0	4	0	0	0	0	25
35	MM FU
35	Pre-TM	0	0	4	4	3	0	0	0	0	0	0	0	0	0	11
35	Post-TM	0	0	4	0	3	0	0	0	0	0	0	0	0	0	7
35	TM FU	0	0	4	0	4	0	0	0	0	0	0	0	0	0	4
36	Pre-MM	0	0	4	0	3	0	0	0	0	0	0	0	0	0	7
36	Post-MM	0	0	4	0	3	0	0	0	0	0	0	0	0	0	7
36	MM FU
36	Pre-TM	1	0	4	0	4	0	0	0	0	0	0	0	0	0	9
36	Post-TM	0	0	4	0	4	0	0	2	0	0	0	0	0	0	10
36	TM FU	0	0	4	0	3	0	0	0	0	0	0	0	0	0	7
42	Pre-MM	0	0	4	0	4	0	0	0	0	0	0	0	0	0	8
42	Post-MM	0	0	4	0	3	0	0	0	0	0	0	0	0	0	7
42	MM FU	0	0	4	0	3	0	0	0	0	0	0	0	0	0	7
42	Pre-TM	0	0	4	0	3	0	0	0	0	0	0	0	0	0	7
42	Post-TM
42	TM FU	0	0	4	0	3	0	0	0	0	0	0	0	0	0	7

## Sheet: mAsh
Subject ID	Pre-Interv 1	Post-Interv 1	FU Interv 1	Pre-Interv 2	Post-Interv 2	FU Interv 2	First Intervention
4	0	0					MM
10	0	0	0		0	0	TM
11	3	3	3	3		2.5	TM		Green indicates Follow-up of first intervention served as Pre-test for second intervention
13							TM
14	3.5	4	3	3	1	0.5	MM		Fixed effects
18							MM			Estimate	Std. Error	df	t value	Pr(>|t|)
24	2	0.5	0.5	0.5		0.5	TM		(Intercept)	-0.4	0.3071	11	-1.302	0.2194
31	0	0					TM		Order22	-0.225	0.4607	11	-0.488	0.6348
34	1	0.5	0.5				TM		Intervention2	0.925	0.4607	11	2.008	0.0698	.
35	1.5	2.5		2.5	2.5	2.5	MM		Order:Intervention
36	0.5	0.5		0.5	0	0.5	MM
42	0	0	0	0	0	0	MM
									Analysis of Variance Table of type III with Satterthwaite
										Sum Sq	Mean Sq	numDF	DenDF	F.value	Pr(>F)
Subject ID	Phase	mAsh L raw	mAsh R raw	mAsh L scaled	mAsh R scaled	mAshLR			Order2	0.1125	0.1125	1	11	0.2386	0.63484
4	Pre-MM	0	0	0	0	0			Intervention	1.9014	1.9014	1	11	4.0319	0.06985	.
4	Post-MM	0	0	0	0	0			Order2:Intervention
4	MM FU
10	Pre-TM	0	0	0	0	0
10	Post-TM	0	0	0	0	0
10	TM FU	0	0	0	0	0
10	Pre-MM
10	Post-MM	0	0	0	0	0
10	MM FU	0	0	0	0	0
11	Pre-TM	2	2	3	3	3
11	Post-TM	3	3	4	4	4
11	TM FU	3	3	4	4	4
11	Pre-MM	3	3	4	4	4
11	Post-MM
11	MM FU	1b	2	2	3	2.5
13	PreTM
13	Post-TM
13	TM FU
13	Pre-MM
13	Post-MM
13	MM FU
14	Pre-MM	3	2	4	3	3.5
14	Post-MM	3	3	4	4	4
14	MM FU	2	2	3	3	3
14	Pre-TM	2	2	3	3	3
14	Post-TM	1	1	1	1	1
14	TM FU	1	0	1	0	0.5
18	Pre-MM	0	0	0	0	0
18	Post-MM
18	MM FU
24	PreTM	1b	1b	2	2	2
24	Post-TM	0	1	0	1	0.5
24	TM FU	0	1	0	1	0.5
24	Pre-MM	0	1	0	1	0.5
24	Post-MM
24	MM FU	0	1	0	1	0.5
31	Pre-TM	0	0	0	0	0
31	Post-TM	0	0	0	0	0
31	TM FU
34	Pre-TM	1	1	1	1	1
34	Post-TM	0	1	0	1	0.5
34	TM FU	0	1	0	1	0.5
35	Pre-MM	1b	1	2	1	1.5
35	Post-MM	2	1b	3	2	2.5
35	MM FU
35	Pre-TM	1b	2	2	3	2.5
35	Post-TM	1b	2	2	3	2.5
35	TM FU	2	1b	3	2	2.5
36	Pre-MM	1	0	1	0	0.5
36	Post-MM	0	1	0	1	0.5
36	MM FU
36	Pre-TM	1	0	1	0	0.5
36	Post-TM	0	0	0	0	0
36	TM FU	0	1	0	1	0.5
42	Pre-MM	0	0	0	0	0
42	Post-MM	0	0	0	0	0
42	MM FU	0	0	0	0	0
42	Pre-TM	0	0	0	0	0
42	Post-TM	0	0	0	0	0
42	TM FU	0	0	0	0	0

## Sheet: McGill Pain
SD
Subject ID	Pre-Interv 1	Post-Interv 1	FU Interv 1	Pre-Interv 2	Post-Interv 2	FU Interv 2	First Intervention
4	12	20					MM
10	4	3	9	3	0	1	TM
11	3	5	3		3	0	TM		Green indicates Follow-up of first intervention served as Pre-test for second intervention
13	5		0	0	0	0	TM
14	3	0	0	0	0	1	MM		SD
18	0	6					MM		Fixed effects
24		0	0	0	0	0	TM			Estimate	Std. Error	df	t value	Pr(>|t|)
31	8	5					TM		(Intercept)	-1.7479	1.9154	11.4951	-0.913	0.3802
34	14	4	16				TM		Order	5.2407	2.7234	11.7211	1.924	0.0789	.
35	0	0		3	3	2	MM		Intervention	-1.0004	1.6768	2.3296	-0.597	0.6036
36	0	0		0	0	0	MM		Order:Intervention	0.3409	1.9811	2.0958	0.172	0.8786
42	3	9	0	0		5	MM
AD									Analysis of Variance Table of type III with Satterthwaite
Subject ID	Pre-Interv 1	Post-Interv 1	FU Interv 1	Pre-Interv 2	Post-Interv 2	FU Interv 2	First Intervention			Sum Sq	Mean Sq	numDF	DenDF	F.value	Pr(>F)
4	2	4					MM		Order	7.8175	7.8175	1	9.2665	4.5779	0.0602	.
10	0	2	1	1	0	0	TM		Intervention	1.1988	1.1988	1	2.0958	0.702	0.4868
11	0	1	0		0	0	TM		Order:Intervention	0.0506	0.0506	1	2.0958	0.0296	0.8786
13	0		0	0	0	0	TM		---
14	0	0	0	0	0	0	MM
18	0	1					MM
24		0	0	0	0	0	TM		AD
31	1	0					TM		Fixed effects
34	3	0	1				TM			Estimate	Std. Error	df	t value	Pr(>|t|)
35	0	0		1	1	0	MM		(Intercept)	0.8214	0.6819	0.007064	1.205	0.977
36	0	0		0	0	0	MM		Order	0.0119	0.9644	0.007064	0.012	0.999
42	0	2	0	0		0	MM		Intervention	-3	1.863e-07	0.007064	-16110000	0.87
									Order:Intervention	3	2.151e-07	0.007064	13950000	0.871
									Analysis of Variance Table of type III with Satterthwaite
										Sum Sq	Mean Sq	numDF	DenDF	F.value	Pr(>F)
									Order	0	0	1	0.0070639	2.4576	0.9748
									Intervention	3.375	3.375	1	0.0070639	194550000000000	0.8706
									Order:Intervention	3.375	3.375	1	0.0070639	194550000000000	0.8706
Subject ID	Phase	Throbbing	Shooting	Stabbing	Sharp	Cramping	Gnawing	Hot-burning	Aching	heavy	tender	splitting	tiring	sickening	fearful	punishing	SD	AD		VAS	VAS total	VAS %	PPI
4	Pre-MM	2	2	0	2	2	0	1	2	0	1	0	2	0	0	0	12	2		4	11.9	3.36134	1
4	Post-MM	2	3	0	2	2	0	2	3	1	2	3	2	2	0	0	20	4		3.1	11.5	2.69565	2
4	MM FU
10	Pre-TM	1	0	0	0	1	0	0	2	0	0	0	0	0	0	0	4	0		4	11.5	3.47826	2
10	Post-TM	0	0	0	0	0	0	0	1	2	0	0	2	0	0	0	3	2		4.1	11.7	3.50427	1
10	TM FU	2	0	1	1	2	0	0	3	0	0	0	1	0	0	0	9	1		4.5	11.9	3.78151	2
10	Pre-MM	0	0	0	1	0	0	0	1	0	1	0	1	0	0	0	3	1		3.6	11	3.27273	2
10	Post-MM	0	0	0	0	0	0	0	0	0	0	0	0	0	0	0	0	0		3.5	12.2	2.86885	1
10	MM FU	0	0	0	0	0	0	0	1	0	0	0	0	0	0	0	1	0		3.9	12.3	3.17073	2
11	Pre-TM	0	0	0	0	0	0	1	1	0	1	0	0	0	0	0	3	0		1	12	0.833333	1
11	Post-TM	0	0	0	0	1	0	1	2	0	1	0	0	1	0	0	5	1		0.4	11.9	0.336134	0
11	TM FU	0	0	0	1	0	0	1	1	0	0	0	0	0	0	0	3	0		0.2	11.8	0.169492	0
11	Pre-MM
11	Post-MM	0	0	0	0	1	0	1	1	0	0	0	0	0	0	0	3	0		0	11	0	0
11	MM FU	0	0	0	0	0	0	0	0	0	0	0	0	0	0	0	0	0		0	11	0	0
13	PreTM	0	0	0	0	2	0	2	0	1	0	0	0	0	0	0	5	0		0	11.5	0	0
13	Post-TM
13	TM FU	0	0	0	0	0	0	0	0	0	0	0	0	0	0	0	0	0		0.2	11.7	0.17094	0
13	Pre-MM	0	0	0	0	0	0	0	0	0	0	0	0	0	0	0	0	0		0.2	11.7	0.17094	0
13	Post-MM	0	0	0	0	0-1	0	0	0	0	0	0	0	0	0	0	0	0		0	11.4	0	0
13	MM FU	0	0	0	0	0	0	0	0	0	0	0	0	0	0	0	0	0		0	11.4	0	0
14	Pre-MM	0	2	0	0	1	0	0	0	0	0	0	0	0	0	0	3	0		0	11.9	0	0
14	Post-MM	0	0	0	0	0	0	0	0	0	0	0	0	0	0	0	0	0		0	11.6	0	0
14	MM FU	0	0	0	0	0	0	0	0	0	0	0	0	0	0	0	0	0		0	11.4	0	0
14	Pre-TM	0	0	0	0	0	0	0	0	0	0	0	0	0	0	0	0	0		0	11.4	0	0
14	Post-TM	0	0	0	0	0	0	0	0	0	0	0	0	0	0	0	0	0		0.4	12.2	0.327869	0
14	TM FU	0	0	0	0	1	0	0	0	0	0	0	0	0	0	0	1	0		0.5	12.1	0.413223	1
18	Pre-MM	0	0	0	0	0	0	0	0	0	0	0	0	0	0	0	0	0		0.2	11.8	0.169492	0
18	Post-MM	0	2	1	1	0	0	1	1	0	0	0	1	0	0	0	6	1		2.4	11.1	2.16216	1
18	MM FU
24	PreTM
24	Post-TM	0	0	0	0	0	0	0	0	0	0	0	0	0	0	0	0	0		0	11.5	0	0
24	TM FU	0	0	0	0	0	0	0	0	0	0	0	0	0	0	0	0	0		0	11.5	0	0
24	Pre-MM	0	0	0	0	0	0	0	0	0	0	0	0	0	0	0	0	0		0	11.5	0	0
24	Post-MM	0	0	0	0	0	0	0	0	0	0	0	0	0	0	0	0	0		2.5	12.2	2.04918	0
24	MM FU	0	0	0	0	0	0	0	0	0	0	0	0	0	0	0	0	0		0.2	12.1	0.165289	0
31	Pre-TM	1	0	2	2	0	0	1	1	1	0	0	1	0	0	0	8	1		0	12	0	0
31	Post-TM	0	1	1	1	0	0	1	1	0	0	0	0	0	0	0	5	0		0	12.4	0	0
31	TM FU
34	Pre-TM	2	2	0	2	0	0	0	2	2	2	2	2	0	0	1	14	3		4.5	12.2	3.68852	2
34	Post-TM	0	2	0	0	2	0	0	0	0	0	0	0	0	0	0	4	0		3.9	12.4	3.14516	2
34	TM FU	1	3	0	2	2	0	2	2	0	3	0	1	0	0	0	16	1		3	12.4	2.41935	2
35	Pre-MM	0	0	0	0	0	0	0	0	0	0	0	0	0	0	0	0	0		2.6	12.2	2.13115	1
35	Post-MM	0	0	0	0	0	0	0	0	0	0	0	0	0	0	0	0	0		4	12.4	3.22581	2
35	MM FU
35	Pre-TM	0	0	0	0	0	0	0	1	0	1	0	1	0	0	0	3	1		2.15	12.3	1.74797	1
35	Post-TM	1	0	0	0	0	0	0	1	0	0	0	1	0	0	0	3	1		2.3	12.3	1.86992	2
35	TM FU	0	0	0	0	0	0	0	1	1	0	0	0	0	0	0	2	0		3.1	13	2.38462	1
36	Pre-MM	0	0	0	0	0	0	0	0	0	0	0	0	0	0	0	0	0		0	12.2	0	0
36	Post-MM	0	0	0	0	0	0	0	0	0	0	0	0	0	0	0	0	0
36	MM FU
36	Pre-TM	0	0	0	0	0	0	0	0	0	0	0	0	0	0	0	0	0		0	12.4	0	0
36	Post-TM	0	0	0	0	0	0	0	0	0	0	0	0	0	0	0	0	0		0	12.3	0	0
36	TM FU	0	0	0	0	0	0	0	0	0	0	0	0	0	0	0	0	0		0	12.3	0	0
42	Pre-MM	0	0	0	0	3	0	0	0	0	0	0	0	0	0	0	3	0		0.2	12.3	0.162602	0
42	Post-MM	0	2	0	0	3	0	1	0	0	1	0	2	0	0	0	9	2		0.2	12.3	0.162602	0
42	MM FU	0	0	0	0	0	0	0	0	0	0	0	0	0	0	0	0	0		0.2	12.2	0.163934	0
42	Pre-TM	0	0	0	0	0	0	0	0	0	0	0	0	0	0	0	0	0		0.2	12.2	0.163934	0
42	Post-TM
42	TM FU	0	0	0	0	3	0	2	0	0	0	0	0	0	0	0	5	0		0	12.2	0	0

## Sheet: 10MWT
Subject ID	Pre-Interv 1	Post-Interv 1	FU Interv 1	Pre-Interv 2	Post-Interv 2	FU Interv 2	First Intervention
4	0	0					MM
10	0	0	0	0	0	0	TM
11	0	0	0	0	0	0	TM
13	0.173	0.442	0.412	0.412	0.259	0.383	TM		Green indicates Follow-up of first intervention served as Pre-test for second intervention
14	0	0	0	0	0	0	MM
18	0	0					MM
24	0	0	0	0	0	0	TM		Fixed effects
31	0	0					TM			Estimate	Std. Error	df	t value	Pr(>|t|)
34	0.72	0.79	0.79				TM		(Intercept)	0.05667	0.02822	16	2.008	0.0618	.
35	0.147	0.183		0.181	0.202	0.177	MM		Order	-0.05167	0.04462	16	-1.158	0.2639
36	0	0		0	0	0	MM		Intervention	-0.09417	0.04462	16	-2.11	0.0509	.
42	0	0	0	0	0	0	MM		Order:Intervention	0.09417	0.0631	16	1.492	0.1551
Subject ID	Phase	Assist	1	2	3	AVG	m/s		Analysis of Variance Table of type III with Satterthwaite
4	Pre-MM		0	0	0	0	N/A			Sum Sq	Mean Sq	numDF	DenDF	F.value	Pr(>F)
4	Post-MM		0	0	0	0	N/A		Order	0.0001008	0.0001008	1	16	0.0211	0.8863
4	MM FU								Intervention	0.0106408	0.0106408	1	16	2.2267	0.1551
10	Pre-TM		0	0	0	0	N/A		Order:Intervention	0.0106408	0.0106408	1	16	2.2267	0.1551
10	Post-TM		0	0	0	0	N/A
10	TM FU		0	0	0	0	N/A
10	Pre-MM		0	0	0	0	N/A
10	Post-MM		0	0	0	0	N/A
10	MM FU		0	0	0	0	N/A
11	Pre-TM		0	0	0	0	N/A
11	Post-TM		0	0	0	0	N/A
11	TM FU		0	0	0	0	N/A
11	Pre-MM		0	0	0	0	N/A
11	Post-MM		0	0	0	0	N/A
11	MM FU		0	0	0	0	N/A
13	Pre-TM	w/ brace	62.4	58.2	53.3	57.9667	0.172513
13	Post-TM	w/ brace	21.68	23.56	22.65	22.63	0.441891
13	TM FU	w/ brace	20.3	28.2		24.25	0.412371
13	Pre-MM	w/ brace	20.3	28.2		24.25	0.412371
13	Post-MM	w/o brace	39.13	38.73	37.91	38.59	0.259134
13	MM FU	w/ brace	24.1	26.1	28.18	26.1267	0.382751
14	Pre-MM		0	0	0	0	N/A
14	Post-MM		0	0	0	0	N/A
14	MM FU		0	0	0	0	N/A
14	Pre-TM		0	0	0	0	N/A
14	Post-TM		0	0	0	0	N/A
14	TM FU		0	0	0	0	N/A
18	Pre-MM		0	0	0	0	N/A
18	Post-MM		0	0	0	0	N/A
18	MM FU
24	Pre-TM		0	0	0	0	N/A
24	Post-TM		0	0	0	0	N/A
24	TM FU		0	0	0	0	N/A
24	Pre-MM		0	0	0	0	N/A
24	Post-MM		0	0	0	0	N/A
24	MM FU		0	0	0	0	N/A
31	Pre-TM		0	0	0	0	N/A
31	Post-TM		0	0	0	0	N/A
31	TM FU
34	Pre-TM	w/ walker	14.23	13.5	13.72	13.8167	0.723764
34	Post-TM	w/ walker	15	11	11.88	12.6267	0.791975
34	TM FU	w/ walker	12.11	11.98	13.81	12.6333	0.791557
35	Pre-MM	w/ walker	85.88	59.77	59.01	68.22	0.146585
35	Post-MM	w/ walker	56.15	56.28	51.48	54.6367	0.183027
35	MM FU
35	Pre-TM	w/ walker	54.22	57.45	54.32	55.33	0.180734
35	Post-TM	w/ walker	45.39	51.89	51.56	49.6133	0.201559
35	TM FU	w/ walker	57.82	56.69	55.22	56.5767	0.176751
36	Pre-MM		0	0	0	0	N/A
36	Post-MM		0	0	0	0	N/A
36	MM FU
36	Pre-TM		0	0	0	0	N/A
36	Post-TM		0	0	0	0	N/A
36	TM FU		0	0	0	0	N/A
42	Pre-MM		0	0	0	0	N/A
42	Post-MM		0	0	0	0	N/A
42	MM FU		0	0	0	0	N/A
42	Pre-TM		0	0	0	0	N/A
42	Post-TM		0	0	0	0	N/A
42	TM FU		0	0	0	0	N/A

## Sheet: StepTest
Subject ID	Pre-Interv 1	Post-Interv 1	FU Interv 1	Pre-Interv 2	Post-Interv 2	FU Interv 2	First Intervention
4	0	1.5					MM
10	20.7	19.8	22	21.3	24.7	23.8	TM
11	0	0	0	0	0	0	TM
13	24.7	23.3	28.7	28.7	29.3	29.5	TM		Green indicates Follow-up of first intervention served as Pre-test for second intervention
14	0	0	0	0	0	0	MM
18	0	0					MM
24	0	0	0	0	0	0	TM					Fixed effects
31	0	0					TM						Estimate	Std. Error	df	t value	Pr(>|t|)
34	26.5	23					TM					(Intercept)	-0.9667	0.6916	15.3022	-1.398	0.1821
35	1.2	7		5.3	6.8	8.2	MM					Order	1.281	1.086	15.8226	1.18	0.2556
36	0	0		0	0	0	MM					Intervention	1.8649	0.9648	8.2225	1.933	0.0883	.
42	0	0	0	0	0	0	MM					Order:Intervention	-0.9626	1.3645	8.2225	-0.705	0.5
Subject ID		L1	L2	L3	AVG	R1	R2	R3	AVG	BL AVG		Analysis of Variance Table of type III with Satterthwaite
4	Pre-MM	0	0	0	0	0	0	0	0	0			Sum Sq	Mean Sq	numDF	DenDF	F.value	Pr(>F)
4	Post-MM	0	1	0	0.333333	5	3	0	2.66667	1.5		Order	1.9024	1.9024	1	9.6717	0.8957	0.36697
4	MM FU											Intervention	8.7348	8.7348	1	8.2225	4.1129	0.07614	.
10	Pre-TM	23	22	19	21.3333	21	20	19	20	20.6667		Order:Intervention	1.0569	1.0569	1	8.2225	0.4977	0.50002
10	Post-TM	20	21	20	20.3333	16	20	22	19.3333	19.8333
10	TM FU	21	23	20	21.3333	23	23	22	22.6667	22
10	Pre-MM	22	20	19	20.3333	22	23	22	22.3333	21.3333
10	Post-MM	22	23	23	22.6667	24	29	27	26.6667	24.6667
10	MM FU	19	22	22	21	24	27	29	26.6667	23.8333
11	Pre-TM	0	0	0	0	0	0	0	0	0
11	Post-TM	0	0	0	0	0	0	0	0	0
11	TM FU	0	0	0	0	0	0	0	0	0
11	Pre-MM	0	0	0	0	0	0	0	0	0
11	Post-MM	0	0	0	0	0	0	0	0	0
11	MM FU	0	0	0	0	0	0	0	0	0
13	Pre-TM	35	32	28	31.6667	16	21	16	17.6667	24.6667
13	Post-TM	28	26	30	28	18	19	19	18.6667	23.3333
13	TM FU	33	33	33	33	26	24	23	24.3333	28.6667
13	Pre-MM	33	33	33	33	26	24	23	24.3333	28.6667
13	Post-MM	37	32	40	36.3333	23	22	22	22.3333	29.3333
13	MM FU	40	34	35	36.3333	23	23	22	22.6667	29.5
14	Pre-MM	0	0	0	0	0	0	0	0	0
14	Post-MM	0	0	0	0	0	0	0	0	0
14	MM FU	0	0	0	0	0	0	0	0	0
14	Pre-TM	0	0	0	0	0	0	0	0	0
14	Post-TM	0	0	0	0	0	0	0	0	0
14	TM FU	0	0	0	0	0	0	0	0	0
18	Pre-MM	0	0	0	0	0	0	0	0	0
18	Post-MM	0	0	0	0	0	0	0	0	0
18	MM FU
24	Pre-TM	0	0	0	0	0	0	0	0	0
24	Post-TM	0	0	0	0	0	0	0	0	0
24	TM FU	0	0	0	0	0	0	0	0	0
24	Pre-MM	0	0	0	0	0	0	0	0	0
24	Post-MM	0	0	0	0	0	0	0	0	0
24	MM FU	0	0	0	0	0	0	0	0	0
31	Pre-TM	0	0	0	0	0	0	0	0	0
31	Post-TM	0	0	0	0	0	0	0	0	0
31	TM FU
34	Pre-TM	18	19	16	17.6667	32	38	36	35.3333	26.5
34	Post-TM	16	15	11	14	27	33	36	32	23
34	TM FU
35	Pre-MM	3	2	2	2.33333	0	0	0	0	1.16667
35	Post-MM	15	14	13	14	0	0	0	0	7
35	MM FU
35	Pre-TM	9	9	11	9.66667	3	0	0	1	5.33333
35	Post-TM	8	8	10	8.66667	5	5	5	5	6.83333
35	TM FU	8	9	9	8.66667	7	8	8		8.16667
36	Pre-MM	0	0	0	0	0	0	0	0	0
36	Post-MM	0	0	0	0	0	0	0	0	0
36	MM FU
36	Pre-TM	0	0	0	0	0	0	0	0	0
36	Post-TM	0	0	0	0	0	0	0	0	0
36	TM FU	0	0	0	0	0	0	0	0	0
42	Pre-MM	0	0	0	0	0	0	0	0	0
42	Post-MM	0	0	0	0	0	0	0	0	0
42	MM FU	0	0	0	0	0	0	0	0	0
42	Pre-TM	0	0	0	0	0	0	0	0	0
42	Post-TM	0	0	0	0	0	0	0	0	0
42	TM FU	0	0	0	0	0	0	0	0	0

## Sheet: SCI-SET
Subject ID	Pre-Interv 1	Post-Interv 1	FU Interv 1	Pre-Interv 2	Post-Interv 2	FU Interv 2	First Intervention
4							MM
10				-0.56	0	0	TM
11					-0.34	-0.03	TM
13			-0.18	-0.18	-0.12	0	TM		Green indicates Follow-up of first intervention served as Pre-test for second intervention
14		0	0	0	-0.03	0	MM
18	-0.06	-0.47					MM
24	-0.1	0	0	0	0	0	TM				Fixed effects
31	0	0					TM					Estimate	Std. Error	df	t value	Pr(>|t|)
34	-1.09	-1.09	-0.76				TM				(Intercept)	0.03333	0.14968	9	0.223	0.829
35	-0.85	-0.41		-0.19	-0.18	0	MM				Order	-0.04	0.21167	9	-0.189	0.854
36	0	0		0	0	0.16	MM				Intervention	0.17333	0.21167	9	0.819	0.434	.
42	0.09	-0.15	-0.29	-0.29		-0.09	MM				Order:Intervention	-0.21917	0.28985	9	-0.756	0.469
											Analysis of Variance Table of type III with Satterthwaite
Subject ID	Date	# of Pos	# of Neg	# of Zero	Neg Score	Pos Score	Total Score	# Applicable	Average			Sum Sq	Mean Sq	numDF	DenDF	F.value	Pr(>F)
4	Pre-MM										Order	0.071601	0.071601	1	9	1.0654	0.3289
4	Post-MM										Intervention	0.013005	0.013005	1	9	0.1935	0.6704
4	MM FU										Order:Intervention	0.038427	0.038427	1	9	0.5718	0.4689
10	Pre-TM
10	Post-TM
10	TM FU
10	Pre-MM	1	13	18	-19	1	-18	32	-0.5625
10	Post-MM	0	0	33	0	0	0	33	0
10	MM FU	0	0	33	0	0	0	33	0
11	Pre-TM
11	Post-TM
11	TM FU
11	Pre-MM
11	Post-MM	0	11	21	11	0	-11	32	-0.34375
11	MM FU	0	1	32	-1	0	-1	33	-0.030303
13	PreTM
13	Post-TM
13	TM FU	0	2	32	-6	0	-6	34	-0.176471
13	Pre-MM	0	2	32	-6	0	-6	34	-0.176471
13	Post-MM	0	2	32	-4	0	-4	34	-0.117647
13	MM FU	0	0	34	0	0	0	34	0
14	Pre-MM
14	Post-MM	1	1	30	-1	1	0	32	0
14	MM FU	0	0	32	0	0	0	32	0
14	Pre-TM	0	0	32	0	0	0	32	0
14	Post-TM	0	1	33	-1	0	-1	34	-0.0294118
14	TM FU	0	0	33	0	0	0	33	0
18	Pre-MM	0	2	30	-2	0	-2	32	-0.0625
18	Post-MM	0	14	18	-15	0	-15	32	-0.46875
18	MM FU
24	PreTM	0	3	27	-3	0	-3	30	-0.1
24	Post-TM	0	0	33	0	0	0	33	0
24	TM FU	0	0	32	0	0	0	32	0
24	Pre-MM	0	0	32	0	0	0	32	0
24	Post-MM	0	0	32	0	0	0	32	0
24	MM FU	0	0	32	0	0	0	32	0
31	Pre-TM	0	0	33	0	0	0	33	0
31	Post-TM	0	0	35	0	0	0	35	0
31	TM FU
34	Pre-TM	1	16	16	-37	2	-35	32	-1.09375
34	Post-TM	0	19	15	-37	0	-37	34	-1.08824
34	TM FU	0	16	18	-26	0	-26	34	-0.764706
35	Pre-MM	0	5	29	-34	0	-29	34	-0.852941
35	Post-MM	0	9	23	-13	0	-13	32	-0.40625
35	MM FU
35	Pre-TM	0	5	22	-5	0	-5	27	-0.185185
35	Post-TM	0	3	31	-6	0	-6	34	-0.176471
35	TM FU	0	0	32	0	0	0	32	0
36	Pre-MM	0	0	34	0	0	0	34	0
36	Post-MM	0	0	33	0	0	0	33	0
36	MM FU
36	Pre-TM	0	0	34	0	0	0	34	0
36	Post-TM	0	0	33	0	0	0	33	0
36	TM FU	3	0	16	0	3	3	19	0.157895
42	Pre-MM	1	0	33	0	3	3	34	0.0882353
42	Post-MM	2	5	27	-7	2	-5	34	-0.147059
42	MM FU	1	10	23	-12	2	-10	34	-0.294118
42	Pre-TM	1	10	23	-12	2	-10	34	-0.294118
42	Post-TM
42	TM FU	1	6	27	-6	3	-3	34	-0.0882353

## Sheet: Posturography
EPE									MXE
Subject ID	Pre-Interv 1	Post-Interv 1	FU Interv 1	Pre-Interv 2	Post-Interv 2	FU Interv 2	First Intervention		Subject ID	Pre-Interv 1	Post-Interv 1	FU Interv 1	Pre-Interv 2	Post-Interv 2	FU Interv 2	First Intervention
4	112.1	105.4					MM		4	113.9	106.6					MM		Green indicates Follow-up of first intervention served as Pre-test for second intervention
10	86.4	81.3	76.6	75.8	75.8	85.5	TM		10	93	98.1	87.9	94	89.5	92.8	TM
11	22.9	31.8	35	30.9	30.5	32.1	TM		11	27	47.8	42.9	38.9	34.6	39.5	TM		EPE									MXE
13	98.4	94.3	77.5	77.5	95.9	92.8	TM		13	104.8	106.8	99.4	99.4	105	103	TM		Fixed effects									Fixed effects
14	25.1	39	39.3	39.3	69.6	37.3	MM		14	44.6	63	48.3	48.3	78.1	60.1	MM			Estimate	Std. Error	df	t value	Pr(>|t|)					Estimate	Std. Error	df	t value	Pr(>|t|)
18	33.3	37.8					MM		18	60.5	69.9					MM		(Intercept)	3.617	5.497	14.424	0.658	0.521				(Intercept)	13.217	5.213	13.532	2.536	0.0243	*
24	13.3	30.5	16.5	16.5	28.3	29.3	TM		24	18.4	47.8	30.1	30.1	41.3	41.9	TM		Order	4.027	9.396	14.998	0.429	0.674				Order	-9.552	8.695	14.96	-1.098	0.2894
31	41.1	58.2					TM		31	46.3	70					TM		Intervention	3.656	7.578	7.623	0.482	0.643				Intervention	-11.758	6.296	6.973	-1.867	0.1042
34	105.8	93.4	100				TM		34	113.1	111.4	109.3				TM		Order:Intervention	-8.567	11.348	8.119	-0.755	0.472				Order:Intervention	12.043	9.483	7.322	1.27	0.243
35	65.5	77.9			82.4	83.5	MM		35	95.9	96.1			101.6	109.6	MM
36	77.4	71.3		60.8	72.5	72	MM		36	97.5	97.6		93.8	95.5	91.5	MM
42	72.1	70.6	68.6	68.6	48.9	66.6	MM		42	84.7	87.5	93.5	93.5	77.3	87	MM		Analysis of Variance Table of type III with Satterthwaite									Analysis of Variance Table of type III with Satterthwaite
																			Sum Sq	Mean Sq	numDF	DenDF	F.value	Pr(>F)				Sum Sq	Mean Sq	numDF	DenDF	F.value	Pr(>F)
																		Order	0.174	0.174	1	10.2636	0.0013	0.9716			Order	22.684	22.684	1	10.6791	0.2606	0.6201
																		Intervention	1.596	1.596	1	8.1192	0.0122	0.9146			Intervention	127.409	127.409	1	7.3224	1.4639	0.2639
DCL									Sway									Order:Intervention	74.378	74.378	1	8.1192	0.5699	0.4716			Order:Intervention	140.379	140.379	1	7.3224	1.6129	0.243
Subject ID	Pre-Interv 1	Post-Interv 1	FU Interv 1	Pre-Interv 2	Post-Interv 2	FU Interv 2	First Intervention		Subject ID	Pre-Interv 1	Post-Interv 1	FU Interv 1	Pre-Interv 2	Post-Interv 2	FU Interv 2	First Intervention
4	91.63	88.88					MM		4	0.0333333	-0.0666667					MM
10	84.8	83.4	82.9	84.9	86.9	85.8	TM		10	-0.0333333	0.0666667	-0.0333333	0.0666667	0.1	0.0666667	TM		DCL									Sway
11	64.25	82.875	66.25	78.25	67.125	81.5	TM		11	0.333333	0.166667	0.1	0.2	0.2	0.333333	TM		Fixed effects									Fixed effects
13	79.5	81.375	76.75	76.75	77.75	85.625	TM		13	-0.133333	-0.1	0.166667	0.166667	-0.0333333	-0.1	TM			Estimate	Std. Error	df	t value	Pr(>|t|)					Estimate	Std. Error	df	t value	Pr(>|t|)
14	75.875	73.125	52.75	52.75	78.375	74.75	MM		14	0.466667	0.166667	0.0666667	0.0666667	0.1	0.333333	MM		(Intercept)	8.017	4.853	14.964	1.652	0.119				(Intercept)	-0.49	0.4362	11.3794	-1.123	0.284
18	81.125	81.375					MM		18	0.0333333	0.2					MM		Order	1.309	8.398	15	0.156	0.878				Order	0.5514	0.66	13.3633	0.835	0.418
24	23.25	40	39.5	39.5	69.75	57.125	TM		24	5.23333	2.43333	4.9	4.9	0.566667	1.06667	TM		Intervention	-2.537	7.44	8.879	-0.341	0.741				Intervention	-0.4496	0.2956	5.9333	-1.521	0.18
31	56.5	75					TM		31	0.133333	0.1					TM		Order:Intervention	-7.271	11.064	9.506	-0.657	0.527				Order:Intervention	0.2448	0.4498	6.0194	0.544	0.606
34	89.8	83.5	89.6				TM		34	0.0666667	0	-0.1				TM
35	50	54.75			67.5	64.125	MM		35	0.2	-0.2			-0.366667	-0.166667	MM
36	83.25	82.125		74.25	83.25	80.5	MM		36	0.266667	0.0666667		0.3	-0.0333333	0.0666667	MM		Analysis of Variance Table of type III with Satterthwaite									Analysis of Variance Table of type III with Satterthwaite
42	79.7	78.375	86.25	86.25	79.375	87.25	MM		42	0.0666667	0.0333333	-0.433333	-0.433333	-0.0333333	-0.1	MM			Sum Sq	Mean Sq	numDF	DenDF	F.value	Pr(>F)				Sum Sq	Mean Sq	numDF	DenDF	F.value	Pr(>F)
																		Order	20.802	20.802	1	10.0663	0.1589	0.6985			Order	0.21946	0.21946	1	10.8458	1.2229	0.2927
																		Intervention	163.006	163.006	1	9.5057	1.2452	0.2919			Intervention	0.37979	0.37979	1	6.0194	2.1163	0.1958
																		Order:Intervention	56.545	56.545	1	9.5057	0.432	0.5266			Order:Intervention	0.05317	0.05317	1	6.0194	0.2963	0.6058
ID	Date	FrontRT	FrontMVL	FrontEPE	FrontMXE	FrontDCL	RFRT	RFMVL	RFEPE	RFMXE	RFDCL	RightRT	RightMVL	RightEPE	RightMXE	RightDCL	RBRT	RBMVL	RBEPE	RBMXE	RBDCL	BRT	BMVL	BEPE	BMXE	BDCL	LBRT	LBMVL	LBEPE	LBMXE	LBDCL	LeftRT	LeftMVL	LeftEPE	LeftMXE	LeftDCL	LFRT	LFMVL	LFEPE	LFMXE	LFDCL	SwayVel Cond 1-1	SwayVel Cond 1-2	SwayVel Cond1-3	COG X Cond 1-1	COG Y Cond 1-1	COG X Cond1-2	COG Y Cond 1-2	COG X Cond1-3
4	Pre-MM	0.71	3.8	108	108	92	1.16	3.5	101	104	83	0.79	2.3	109	109	91	0.44	4.7	129	129	95	0.64	5.3	127	127	94	0.65	6.9	123	123	95	0.74	4.4	102	107	89	0.54	6.1	98	104	94	0	0	0	-0.3	-1.6	-0.3	-1.6	-0.4
4	Post-MM	0.78	3.9	102	105	95	1.17	2.2	108	108	84	1.26	2.4	94	101	88	0.53	3.8	107	107	88	1.21	4.9	110	110	95	1.26	3.1	101	101	87	1.14	2.1	104	104	93	0.59	7.7	117	117	81	0	0.1	0.1	0.1	0.4	0.1	0.4	0.1
4	MM FU
10	Pre-TM	1.21	2.4	107	114	94	1.24	6.4	103	108	67	1.52	1.9	62	74	76	1.15	1.4	54	74	90	1.02	1.7	111	111	95	0.95	2.1	97	97	87	1.26	2.5	78	78	93	0.98	3.3	79	88	76	0.2	0.1	0.1	-0.8	0.8	-0.9	0.6	-1
10	Post-TM	1.24	2.8	126	126	94	0.68	2.4	90	102	82	1.23	3.1	68	81	72	1.04	1.3	85	94	92	1.04	2	84	97	95	0.6	4.1	60	105	78	1.05	3.1	65	88	85	1.17	3.6	72	92	69	0	0.1	0.1	-0.4	1.1	-0.4	0.3	-0.5
10	TM FU	1.35	2.2	111	111	94	1.07	2.3	88	95	85	1.08	2.1	45	71	83	0.93	1.6	63	73	67	1.33	1	82	82	81	0.62	1.9	75	94	85	1.16	3.3	59	77	86	1.09	2	90	100	82	0.2	0.1	0.1	-1.8	2.2	-1.6	2.2	-1.8
10	Pre-MM	0.75	3.3	105	105	93	1.08	2.7	81	99	85	0.6	4.5	38	94	77	0.99	2.4	74	96	85	0.99	1.9	85	87	94	1.07	1.9	71	93	84	1.05	2.4	55	81	85	1.2	3.7	97	97	76	0.1	0.1	0.1	-0.1	0.3	-0.1	0.5	0
10	Post-MM	1.09	4.4	47	103	96	0.59	2.2	81	95	81	1.03	2.2	64	77	82	1.13	1.8	74	83	86	1.19	1.6	94	94	95	1.09	2.6	89	89	85	1.09	2.6	60	72	88	0.67	2.3	97	103	82	0	0	0.1	-0.4	2.4	-0.4	2.2	-0.5
10	MM FU	1.86	4.4	122	122	95	1.22	2.4	101	103	91	1.34	2.1	73	77	88	1.02	1.5	92	92	86	1.07	1.9	94	94	88	1.08	2.5	50	92	93	1.42	2	67	67	75	1.14	3.7	85	95	70	0.1	0.1	0	-0.7	1	-0.7	0.7	-0.8
11	Pre-TM	1.58	0.4	19	19	84	2.45	1.1	26	26	74	2.13	0.6	17	19	39	0.95	0.9	26	31	47	0.75	0.7	29	38	63	0.74	1	24	36	36	1.33	0.9	20	23	81	1.54	1	22	24	90	0.2	0.2	0.2	0.5	-0.5	0.1	-0.4	-0.1
11	Post-TM	2.61	0.8	21	38	70	2.24	1.4	28	40	88	1.48	0.8	23	35	69	0.27	0.9	48	69	88	1.19	0.5	50	63	93	1.37	0.8	21	51	85	1.22	1.4	16	34	84	1.18	0.9	47	52	86	0.1	0.1	0	-0.6	-1.3	-0.7	-1.3	-0.8
11	TM FU	1.97	0.8	49	49	80	1.26	1	36	46	65	1.38	0.8	18	34	86	1.19	1.1	50	53	67	1.22	1	31	48	67	1.22	1.2	27	30	29	1.17	1.2	36	36	59	1.43	1	33	47	77	0.3	0.2	0.2	-0.1	0.2	0	0.2	0
11	Pre-MM	1.54	1.1	30	52	86	1.29	1.5	37	44	84	1.49	0.7	30	35	71	0.74	1.5	36	45	77	1.23	0.7	33	33	81	1.27	0.7	34	34	67	1.36	0.8	27	29	76	1.18	0.9	20	39	84	0	0	0	0.3	-0.2	0.3	-0.2	0.2
11	Post-MM	1.73	1.1	27	27	11	1.55	1	27	36	81	0.64	1	35	35	84	0.46	1.2	55	56	73	1.24	1.3	39	56	80	1.56	0.6	27	29	78	1.96	0.8	17	19	68	1.37	1.1	17	19	62	0.1	0.1	0.2	0.6	-1.2	0.7	-1.3	0.6
11	MM FU	2.37	1.1	39	47	92	0.88	0.9	32	32	69	0.61	0.7	18	18	61	1.02	0.7	30	31	78	1.3	0.8	63	63	87	1.12	1	23	52	89	1.29	1.5	20	37	88	1.13	0.8	32	36	88	0	0.1	0.2	-1.1	-0.9	-1.1	-1	-1.4
13	PreTM	2.73	4.2	110	114	83	1.13	5	67	95	57	1.18	2.4	90	90	91	0.99	3.9	110	110	91	0.59	3.6	119	119	85	1.01	3	92	92	64	1.2	4.6	87	99	82	1.11	4.6	112	119	83	0.2	0.1	0.1	0.3	0.7	0.7	0	0.7
13	Post-TM	1.71	2.8	122	122	90	0.61	3.3	98	120	72	0.99	2.2	85	96	77	1.03	2.1	99	99	78	1.15	2.8	112	112	94	1.14	3	102	102	77	0.82	3.5	65	90	87	1.12	3.6	71	113	76	0.2	0.1	0	-0.1	-1.6	-0.1	-1.6	-0.1
13	TM FU	1.39	2.1	108	125	93	1.06	2.6	43	106	69	1.28	2.6	65	86	80	1.49	1.2	89	96	87	1.55	0.9	30	87	85	1.2	2.6	81	84	43	1.45	3.6	87	94	71	0.44	4.5	117	117	86	0.1	0.2	0.1	-0.1	-0.8	-0.1	-0.8	-0.1
13	Pre-MM	1.39	2.1	108	125	93	1.06	2.6	43	106	69	1.28	2.6	65	86	80	1.49	1.2	89	96	87	1.55	0.9	30	87	85	1.2	2.6	81	84	43	1.45	3.6	87	94	71	0.44	4.5	117	117	86	0.1	0.2	0.1	-0.1	-0.8	-0.1	-0.8	-0.1
13	Post-MM	1.06	3.8	119	130	89	0.14	3.5	102	113	57	1.19	5.1	66	84	75	0.63	3.4	106	106	91	0.93	4.5	104	110	70	0.48	4.4	100	100	70	0.79	6.4	71	86	90	0.65	5.2	99	111	80	0.1	0.1	0	0.5	-2.5	0.7	-2.7	0.7
13	MM FU	0.76	3.4	110	117	94	0.59	3.6	75	96	90	1.03	4.7	80	93	89	1.13	3.6	106	106	91	0.63	2.4	117	117	85	0.63	2.9	75	98	82	1.1	4.6	74	92	76	0.46	5.9	105	105	78	0.2	0.2	0.1	0.6	-0.1	0.7	0.4	0.7
14	Pre-MM	2.32	1	21	67	96	1.43	0.6	20	76	90	2.25	1.7	43	53	75	3.07	0.5	21	32	76	5.09	0.5	29	29	34	2.69	0.5	23	26	84	2.02	0.9	25	28	67	2.22	0.5	19	46	85	0.2	0.3	0.1	0.1	0.7	0.1	1.7	0.2
14	Post-MM	0.8	1.1	34	88	89	1.76	1.5	109	109	84	1.78	0.9	28	51	88	0.51	1	40	65	75	1.17	0.5	44	61	83	3.26	0.5	25	47	85			0	0	0	1.04	2	32	83	81	0	0.1	0.1	0.1	-1.3	-0.1	-1.3	-0.1
14	MM FU	2.89	1.3	87	87	86	2.32	1.3	86	86	83	1.79	1.6	31	52	78			0	0	0			0	0	0	0.44	1.4	22	68	82			0	0	0	1.82	1.9	88	93	93	0	0.1	0.1	-1.8	1	-2	1.1	-1.6
14	Pre-TM	2.89	1.3	87	87	86	2.32	1.3	86	86	83	1.79	1.6	31	52	78			0	0	0			0	0	0	0.44	1.4	22	68	82			0	0	0	1.82	1.9	88	93	93	0	0.1	0.1	-1.8	1	-2	1.1	-1.6
14	Post-TM	2.49	1.4	101	101	87	2.26	1.5	114	114	94	0.84	1.4	95	95	77	1.2	1.3	73	83	72	1.9	0.9	62	90	74	2.05	1.1	41	48	69	2.06	1.2	17	40	80	1.97	1.3	54	54	74	0.2	0.2	0	1.2	-1.7	0.8	-0.9	0.8
14	TM FU	2.71	1.3	92	92	90	0.36	0.8	19	73	82	2.04	1.2	24	43	84	2.35	0.9	34	62	79	0.53	0.5	28	69	83	1.39	1.2	24	47	18	3.05	0.9	18	36	79	2.41	1.1	59	59	83	0.1	0.2	0.2	-0.4	-1.1	-0.1	-0.7	0.1
18	Pre-MM	1.38	1.2	28	82	94	0.47	1.4	34	67	80	1.19	1.1	26	52	82	0.66	1	34	53	84	0.45	1.1	29	69	91	1.13	1.1	40	60	48	0.37	1	45	57	91	1.26	1.4	30	44	79	0.3	0.4	0.4	-0.7	0.1	-0.4	-0.3	-0.3
18	Post-MM	0.13	1.9	33	94	95	0.63	1.7	42	63	80	1.1	1.8	29	53	80	0.59	1	40	54	74	1.08	0.9	28	63	77	0.88	2.5	62	85	81	0.9	2	48	77	78	1.24	1.9	20	70	86	0.4	0.4	0.3	-1.2	-0.6	-1	-1.2	-0.7
18	MM FU
24	PreTM	2.11	2.1	21	23	34	1.22	0.7	18	41	79	0	0	0	0	0	0.32	1.3	30	37	55	0.74	1.7	37	46	18	0	0	0	0	0	0	0	0	0	0	0	0	0	0	0	0.6	0.9	0.8	-1.7	0.5	-2.6	0.2	1.4
24	Post-TM	1.15	1.7	23	37	73	2.19	1.7	26	45	46	1.9	1.7	24	63	82	1.17	1.8	71	73	74	1.23	1.8	50	68	42			0	0	0	0.75	1.1	18	41	3	1.21	1.2	32	55	0	0.4	0.3	0.7	1.2	-2	1.2	-2.5	2.1
24	TM FU	0.28	3.1	28	34	51	0.7	1.3	17	42	58	0	0	0	0	0	0.76	3.1	29	64	73	1.43	0.9	36	79	75	0	0	0	0	0	0	0	0	0	0	0.67	1.6	22	22	59	1	1.1	1.2	2.5	-2.2	0.3	-2	0.2
24	Pre-MM	0.28	3.1	28	34	51	0.7	1.3	17	42	58	0	0	0	0	0	0.76	3.1	29	64	73	1.43	0.9	36	79	75	0	0	0	0	0	0	0	0	0	0	0.67	1.6	22	22	59	1	1.1	1.2	2.5	-2.2	0.3	-2	0.2
24	Post-MM	2.88	0.6	22	34	78	1.74	1.7	26	51	74	2.45	0.9	18	41	79	1.22	1.2	34	34	35	1.33	1	33	48	71	1.86	0.9	30	45	85	2.36	1.8	23	29	70	1.84	1.4	40	48	66	0.8	1	0.6	-0.9	0.1	-1.1	0.7	-0.3
24	MM FU	1.39	1.2	37	44	67	0.63	0.9	18	29	67	1.38	3.2	24	32	71	2.32	1.9	26	52	63	0.56	3	32	53	76	1.59	0.9	22	22	0	0.41	2.7	33	42	34	1.86	1.7	42	61	79	0.7	0.4	0.3	0	-2	0.9	-1.7	0.8
31	Pre-TM	0	0	0	0	0	0.52	1.4	26	36	65	1.41	2.5	53	53	78	0.97	1.9	80	80	80	1.44	1.3	79	81	89	0.26	1.5	43	70	70	1.13	2.1	48	50	70	0	0	0	0	0	0.3	0.1	0.2	-0.6	-0.2	-0.6	-1.1	-0.6
31	Post-TM	0.94	2.4	44	69	75	0.71	2.6	49	59	84	0.63	1.9	53	62	93	0.87	4.2	103	103	85	0.51	3.2	84	84	88	0.46	5.4	80	83	67	0.96	3.8	49	58	48	2.02	3.4	3.7	42	60	0.3	0.4	0.6	0.1	0.6	0	0.9	-0.2
31	TM FU
34	Pre-TM	1.27	6.6	127	127	89	0.55	3	117	117	88	1.25	3.2	80	111	90	1.2	3.5	111	111	86	0.66	1.6	102	105	95	0.57	2.5	119	119	90	1.14	2.5	87	108	87	0.82	3.2	103	107	93	0.1	0.2	0.3	-0.6	-0.1	-0.2	-0.3	-0.4
34	Post-TM	0.71	8.1	128	128	88	1.37	6.3	82	104	92	0.09	4	44	100	58	1.07	3.7	105	109	83	0.67	6.8	123	128	93	0.62	6.6	99	102	71	1.37	6.7	85	112	92	0.78	4	81	108	91	0.1	0.1	0.1	-1	-3	-1.1	-3.5	-1
34	TM FU	1.31	2.9	119	119	93	1.32	3.5	97	108	94	1.47	2.5	73	94	90	0.8	5.4	81	105	75	1.08	6.2	115	118	98	1.1	5.9	114	115	90	0.78	3.6	98	103	91	1.7	6.7	103	112	86	0.4	0.1	0.1	-1.4	-4.2	-1.3	-3.2	-1.3
35	Pre-MM	1.65	8.4	62	119	91	0.58	1.3	109	109	86	1.1	4.7	50	77	0	0.67	6.2	80	102	76	1.09	5.1	66	112	84	0.63	3.3	38	69	0	0.87	5.5	26	73	0	0.63	6.3	93	106	63	0.5	0.5	0.7	0.3	-4	0.6	-3.9	1
35	Post-MM	1.08	3.9	95	95	93	0.79	5.7	71	79	49	0.8	3.6	39	94	5	0.32	7.1	86	88	54	0.79	3.6	106	106	81	0.62	4.9	87	105	41	1.34	5.9	48	100	50	1.14	5	91	102	65	1.4	0.8	1.1	-1.2	-5	0.1	-4.2	0.5
35	MM FU
35	Pre-TM
35	Post-TM	2.18	3.2	115	115	92	1.2	4.7	76	119	86	1.14	3.3	60	97	60	0.72	5.7	95	95	29	0.19	5.5	123	123	83	1	4.3	71	84	29	1.21	3.4	44	66	75	0.79	3.1	75	114	86	0.7	0.7	5.4	-0.1	-3.6	0.2	-1.5	-0.4
35	TM FU	0.7	7.3	110	125	83	0.85	3.7	53	122	71	0.04	5.9	68	113	43	1.08	5.3	120	120	79	0.73	4.5	81	104	84	0.66	4.2	61	95	73	0.89	9.5	74	74	0	0.81	6	101	124	80	0.4	1.4	0.5	1.3	-3.6	1	-3.2	1
36	Pre-MM	2.06	4.4	127	127	89	1.4	2.2	108	108	80	1.42	2.9	87	114	87	1.1	2.9	27	107	72	1.35	1.8	31	69	90	0.78	1.5	77	81	85	1.26	1.9	62	74	87	0.98	2.9	100	100	76	0.5	0.3	0.1	-0.3	-0.7	-0.6	-1	-0.2
36	Post-MM	0.49	2.5	96	96	84	1.09	2.5	66	94	75	1.73	1.3	31	105	86	1.22	1.9	45	93	81	1.06	2.5	57	89	88	1.14	1.9	99	99	70	1.21	2.6	98	107	86	1.45	5.6	78	98	87	0.2	0.6	0.3	-1.7	-0.3	-1.9	-0.3	-1.8
36	MM FU
36	Pre-TM	1.22	2.9	81	90	91	1.42	2.4	67	94	73	1.26	3	62	96	74	1.06	1.9	43	65	83	1.37	1.4	38	127	72	1.54	2.2	46	90	59	1.1	3.3	50	88	60	0.8	3.1	99	100	82	0.5	0.6	0.6	-0.5	-1.7	-0.8	-1.7	-0.6
36	Post-TM	1.4	4	43	102	88	1.16	6.9	97	97	88	1.15	3.9	83	98	71	0.83	3.1	46	83	88	1.31	2.4	66	81	78	1.19	1.6	40	85	82	1.65	2.6	96	109	88	1.3	5.3	109	109	83	0.1	0	0.3	-1.8	1.3	-1.9	1.8	-2
36	TM FU	1.38	2.7	104	104	97	1.57	4.8	53	87	90	1.46	2.8	51	94	67	1.09	2.1	78	85	77	1.01	4.3	47	79	75	1.15	4.6	64	81	83	1.24	3.3	111	116	69	1.19	3.9	68	86	86	0.3	0.1	0	-0.2	-1.1	-0.2	-0.9	-0.2
42	Pre-MM	1.86	0.7	34	51	93	1.34	1.3	28	61	68	0.17	1.6	58	81	83						0.68	1.7	121	121	93	1.4	1.6	82	97	87	1.17	1.9	115	115	82	1.07	1.4	67	67	52	0.3	0.2	0.1	-0.9	-0.5	-1.1	-0.2	-0.9
42	Post-MM	0.3	1.4	45	45	55	1.19	1.8	53	91	89	1.07	1.7	51	82	88	0.46	1.4	82	94	80	0.96	1.9	97	103	91	0.75	2.1	101	101	88	1.17	3.2	91	103	76	1.65	2.1	45	81	60	0.5	0.3	0.2	-0.5	-0.2	-0.3	-0.2	-0.2
42	MM FU	4.21	2.3	25	36	75	1.19	2.9	78	97	86	1.07	2.6	56	100	80	0.63	2.6	80	104	88	1.49	1.9	106	110	89	0.63	2	71	100	95	1.16	3	57	94	92	0.67	3.1	76	107	85	0.5	0.4	1.5	0.8	1	1.3	0.7	0.9
42	Pre-TM	4.21	2.3	25	36	75	1.19	2.9	78	97	86	1.07	2.6	56	100	80	0.63	2.6	80	104	88	1.49	1.9	106	110	89	0.63	2	71	100	95	1.16	3	57	94	92	0.67	3.1	76	107	85	0.5	0.4	1.5	0.8	1	1.3	0.7	0.9
42	Post-TM	1.12	1.2	31	38	83	0.68	3.5	23	74	89	1.16	1.6	32	69	80	1.24	1.9	61	102	75	0.5	2.1	95	97	86	0.2	1.1	53	100	88	0.83	1.7	40	79	82	0.65	2.1	56	59	52	0.5	0.3	0.5	1	1	1	1	1
42	TM FU	1	1.1	34	50	89	0.34	2.4	56	82	94	1.18	2.1	54	80	88	0.93	2.8	69	107	84	1.07	2.5	95	111	87	0.94	1.8	87	98	94	0.66	2.7	77	90	84	0.81	3.1	61	78	78	0.4	0.5	0.4	0.1	0.4	0.2	0.1	0.1
[truncated: 72 more columns]
