# Supplementary material for: Multimodal cortical and subcortical exercise compared with treadmill training for spinal cord injury
Source: PLoS One. 2018 Aug 9;13(8):e0202130. doi: 10.1371/journal.pone.0202130 (PMC6084979; doi:10.1371/journal.pone.0202130)
Supplement: S5 File — (XLSX) [file pone.0202130.s005.xlsx]

## Sheet: Sheet1
Balance ping pong ball on small saucer
Click pieces into 3D puzzle
Color within the lines
Compress small spring while avoiding spring collapse
Count on one hand thumb to each finger
Dial digits on keypad
Grooved pegboard
Grooved pegboard using chopsticks
Guide loop over alarmed irregularly curved coil without touching sides
Insert long-handled keys into custom slots that require forearm supination
Knot/unknot rope
Open/close buttons
Open/close laces
Open/close zipper
Pass playing cards between hands one by one
Pick up paperclips off flat surface one by one
Pick up playing cards off flat surface
Place coins from stack into differently oriented coin slots
Place hand on targets in peripheral field of view
Remove/Place paperclips from a cup using chop sticks
Screw/unscrew Phillips head screws
Tear pieces of tape from roll and place onto surface
Thread beads on string (small)
Thread blocks on rope (large)
Unwrap adhesive bandage, then apply to block
